# Supplementary material for: HIV-1 Genetic Diversity and Transmitted Resistance to Integrase Strand Transfer Inhibitors in Benguela, Angola
Source: Microorganisms. 2026 May 20;14(5):1156. doi: 10.3390/microorganisms14051156 (PMC13209627; doi:10.3390/microorganisms14051156)
Supplement: Supplementary file 1 [file microorganisms-14-01156-s001.zip]

Archive with 1 entries (1 files):
- microorganisms-4213716-supplementary.pdf
